# Supplementary material for: The Relationship Between the miRNA Sequence and Disease May be Revealed by Focusing on Hydrogen Bonding Sites in RNA–RNA Interactions
Source: Cells. 2019 Dec 11;8(12):1615. doi: 10.3390/cells8121615 (PMC6952923; doi:10.3390/cells8121615)
Supplement: Supplementary file 1 [file cells-08-01615-s001.zip]

Archive with 1 entries (1 files):
- cells-641878-supplementary.xlsx
