# Supplementary material for: The Relationship Between the miRNA Sequence and Disease May be Revealed by Focusing on Hydrogen Bonding Sites in RNA–RNA Interactions
Source: Cells. 2019 Dec 11;8(12):1615. doi: 10.3390/cells8121615 (PMC6952923; doi:10.3390/cells8121615)
Supplement: Supplementary file 1 [file cells-08-01615-s001.zip › cells-641878-supplementary.xlsx]

## Sheet: supplemental
	Table S1: reference for dataset of each disease
	AD	COPD	ST	TB
	http://www.besjournal.com/Articles/Archive/2018/No2/201803/t20180308_159513.html	http://www.advances.umed.wroc.pl/pdf/2016/25/1/21.pdf	http://www.cccm-em120.com/weizhongbingguokan/26/910.pdf	https://erj.ersjournals.com/content/45/4/1173.long
	https://link.springer.com/article/10.1007%2Fs12035-015-9484-8	http://www.discoverymedicine.com/Qin-Jia/2018/11/mir-212-5p-exerts-a-protective-effect-in-chronic-obstructive-pulmonary-disease/	http://www.cccm-em120.com/weizhongbingguokan/28/272.pdf	https://www.geneticsmr.com/articles/5724
	https://link.springer.com/article/10.1007%2Fs12035-016-0088-8	http://xbyxb.csu.edu.cn/xbwk/fileup/PDF/201603238.pdf	https://link.springer.com/article/10.1007%2Fs10072-018-3250-4	https://www.ncbi.nlm.nih.gov/pmc/articles/PMC3232949/
	https://link.springer.com/article/10.1007%2Fs12035-016-0106-x	https://pubs.rsc.org/en/content/articlelanding/2014/MB/C3MB70564A	https://link.springer.com/article/10.1007%2Fs10571-014-0139-5	https://www.ncbi.nlm.nih.gov/pmc/articles/PMC3416796/
	https://onlinelibrary.wiley.com/doi/full/10.1002/ana.23588	https://thorax.bmj.com/content/67/2/122.long	https://www.ahajournals.org/doi/full/10.1161/CIRCRESAHA.117.311572	https://www.ncbi.nlm.nih.gov/pmc/articles/PMC3809781/
	https://onlinelibrary.wiley.com/doi/full/10.1111/j.1365-2990.2010.01076.x	https://www.atsjournals.org/doi/full/10.1164/rccm.201002-0304OC	https://www.bioscience.org/2011/v3e/af/330/fulltext.php?bframe=PDFII	https://www.ncbi.nlm.nih.gov/pmc/articles/PMC3813442/
	https://www.jstage.jst.go.jp/article/tjem/242/2/242_129/_html/-char/en	https://www.atsjournals.org/doi/full/10.1164/rccm.201506-1182OC	https://www.geneticsmr.com/sites/default/files/articles/year2012/vol11-1/pdf/gmr1577.pdf	https://www.ncbi.nlm.nih.gov/pmc/articles/PMC3857778/
	https://www.ncbi.nlm.nih.gov/pmc/articles/PMC2359789/	https://www.europeanreview.org/wp/wp-content/uploads/4756-4760-The-expression-research-of-miR-210-in-the-elderly-patients-with-COPD-combined-with-ischemic-stroke.pdf	https://www.jneurosci.org/content/38/1/32	https://www.ncbi.nlm.nih.gov/pmc/articles/PMC4348860/
	https://www.ncbi.nlm.nih.gov/pmc/articles/PMC3726785/	https://www.ncbi.nlm.nih.gov/pmc/articles/PMC3841809/	https://www.jstage.jst.go.jp/article/internalmedicine/55/10/55_55.5925/_article	https://www.ncbi.nlm.nih.gov/pmc/articles/PMC4878571/
	https://www.ncbi.nlm.nih.gov/pmc/articles/PMC3799583/	https://www.ncbi.nlm.nih.gov/pmc/articles/PMC4089184/	https://www.karger.com/Article/FullText/486916	https://www.ncbi.nlm.nih.gov/pmc/articles/PMC5324854/
	https://www.ncbi.nlm.nih.gov/pmc/articles/PMC3810537/	https://www.ncbi.nlm.nih.gov/pmc/articles/PMC4503082/	https://www.karger.com/Article/FullText/490078	https://www.ncbi.nlm.nih.gov/pmc/articles/PMC5893550/
	https://www.ncbi.nlm.nih.gov/pmc/articles/PMC4010405/	https://www.ncbi.nlm.nih.gov/pmc/articles/PMC4637591/	https://www.ncbi.nlm.nih.gov/pmc/articles/PMC3907877/	https://www.ncbi.nlm.nih.gov/pmc/articles/PMC6388314/
	https://www.ncbi.nlm.nih.gov/pmc/articles/PMC4053778/	https://www.ncbi.nlm.nih.gov/pmc/articles/PMC5217451/	https://www.ncbi.nlm.nih.gov/pmc/articles/PMC4234389/	https://www.ncbi.nlm.nih.gov/pmc/articles/PMC6413343/
	https://www.ncbi.nlm.nih.gov/pmc/articles/PMC4194100/	https://www.ncbi.nlm.nih.gov/pmc/articles/PMC5327902/	https://www.ncbi.nlm.nih.gov/pmc/articles/PMC4671118/	https://www.ncbi.nlm.nih.gov/pmc/articles/PMC6455132/
	https://www.ncbi.nlm.nih.gov/pmc/articles/PMC4396232/	https://www.ncbi.nlm.nih.gov/pmc/articles/PMC5557525/	https://www.ncbi.nlm.nih.gov/pmc/articles/PMC4735861/	https://www.sciencedirect.com/science/article/pii/S0161589011000538
	https://www.ncbi.nlm.nih.gov/pmc/articles/PMC4452867/	https://www.ncbi.nlm.nih.gov/pmc/articles/PMC5758136/	https://www.ncbi.nlm.nih.gov/pmc/articles/PMC5052611/	https://www.sciencedirect.com/science/article/pii/S0161589012003677
	https://www.ncbi.nlm.nih.gov/pmc/articles/PMC4467540/	https://www.ncbi.nlm.nih.gov/pmc/articles/PMC6005241/	https://www.ncbi.nlm.nih.gov/pmc/articles/PMC5123554/	https://www.sciencedirect.com/science/article/pii/S016158901400145X
	https://www.ncbi.nlm.nih.gov/pmc/articles/PMC4591334/	https://www.ncbi.nlm.nih.gov/pmc/articles/PMC6386886/	https://www.ncbi.nlm.nih.gov/pmc/articles/PMC6005038/	https://www.sciencedirect.com/science/article/pii/S0161589015300559
	https://www.ncbi.nlm.nih.gov/pmc/articles/PMC4741914/	https://www.sciencedirect.com/science/article/pii/S0014480018301175	https://www.ncbi.nlm.nih.gov/pmc/articles/PMC6259016/	https://www.sciencedirect.com/science/article/pii/S1472979216302694
	https://www.ncbi.nlm.nih.gov/pmc/articles/PMC4902829/	https://www.sciencedirect.com/science/article/pii/S0091674913004260	https://www.ncbi.nlm.nih.gov/pmc/articles/PMC6278025/	https://www.sciencedirect.com/science/article/pii/S1472979217300173
	https://www.ncbi.nlm.nih.gov/pmc/articles/PMC4975975/	https://www.sciencedirect.com/science/article/pii/S016950021100105X	https://www.sciencedirect.com/science/article/pii/S0009898114001156	https://www.spandidos-publications.com/mmr/12/5/7102
	https://www.ncbi.nlm.nih.gov/pmc/articles/PMC5052619/	https://www.sciencedirect.com/science/article/pii/S0378427417313292	https://www.sciencedirect.com/science/article/pii/S0049384817304814
	https://www.ncbi.nlm.nih.gov/pmc/articles/PMC5282710/	https://www.sciencedirect.com/science/article/pii/S1567576917304526	https://www.sciencedirect.com/science/article/pii/S0161589018306321
	https://www.ncbi.nlm.nih.gov/pmc/articles/PMC5369952/		https://www.sciencedirect.com/science/article/pii/S0197018616304363
	https://www.ncbi.nlm.nih.gov/pmc/articles/PMC5800962/		https://www.sciencedirect.com/science/article/pii/S0306452218302525
	https://www.ncbi.nlm.nih.gov/pmc/articles/PMC6047809/		https://www.sciencedirect.com/science/article/pii/S0967586814004871
	https://www.ncbi.nlm.nih.gov/pmc/articles/PMC6075184/		https://www.sciencedirect.com/science/article/pii/S105230571400281X
	https://www.ncbi.nlm.nih.gov/pmc/articles/PMC6208843/		https://www.sciencedirect.com/science/article/pii/S1052305716306279
	https://www.sciencedirect.com/science/article/pii/S0022510X13029481		https://www.sciencedirect.com/science/article/pii/S1052305718303598
	https://www.sciencedirect.com/science/article/pii/S0197458016302330		https://www.sciencedirect.com/science/article/pii/S1052305718305214
	https://www.sciencedirect.com/science/article/pii/S030439400900559X		https://www.spandidos-publications.com/ijmm/36/6/1639
	https://www.sciencedirect.com/science/article/pii/S0304394017307851
	https://www.spandidos-publications.com/mmr/18/2/2373
